# Supplementary material for: Barley Stem Bending Resistance Declines During Maturation, Then Peaks in Ripe, Dry Plants
Source: Plants (Basel). 2026 Apr 17;15(8):1234. doi: 10.3390/plants15081234 (PMC13119592; doi:10.3390/plants15081234)
Supplement: Supplementary file 1 [file plants-15-01234-s001.zip]

Archive with 5 entries (5 files):
- ANOVA Bs - averaged over genotypes and positions.pdf
- ANOVA Bs by genotype - averaged over positions.pdf
- ANOVA Bs by genotype.pdf
- Dataset.xlsx
- Supplementary Figures.pdf
