# Supplementary material for: Barley Stem Bending Resistance Declines During Maturation, Then Peaks in Ripe, Dry Plants
Source: Plants (Basel). 2026 Apr 17;15(8):1234. doi: 10.3390/plants15081234 (PMC13119592; doi:10.3390/plants15081234)
Supplement: Supplementary file 1 [file plants-15-01234-s001.zip › Dataset.xlsx]

## Sheet: data
Genotype	stem	Position	Stage	MC	D_n	re_n	re-ri_n	D_p	re_p	re-ri_p	I_n	sb_n	I_p	sb_p	Bs		Note 1: column headings of the model factors (bold). "Genotype" refers to the level of the 'genotype' factor; "stem" refers to the level of the 'stem ' random factor; "Position" refers to the level of the 'stem position' factor; "Stage" refers to the level of the BBCH 'stage' factor.
(name)	(ordinal number)	(nominal levels)	(BBCH stage)	(%)	(mm)	(mm)	(mm)	(mm)	(mm)	(mm)	(mm4)	(MPa)	(mm4)	(MPa)	(N x mm)		Note 2: column headings of the dependent variables are listed below.
Ketos	1	basal	83	0.681818	3.645	1.8225	0.62	4.855	2.4275	1.51	7.02261	36.5336	26.7161	12.7912	140.774		MC = Moisture Content.
Ketos	2	basal	83	0.693333	4.48	2.24	0.73	5.705	2.8525	1.36	15.6903	30.0202	48.1015	12.4699	210.279		D = Diameter.
Ketos	3	basal	83	0.731884	4.48	2.24	0.6	5.575	2.7875	1.81	14.0919	31.6716	46.7016	11.8925	199.247		re = external radius (half the diameter).
Ketos	4	basal	83	0.710526	3.83	1.915	0.68	5	2.5	1.37	8.73538	36.1819	29.399	14.035	165.046		re-ri = stem wall thickness; that is, the difference between the external and internal diameters.
Ketos	5	basal	83	0.695312	4.215	2.1075	0.61	5.325	2.6625	1.75	11.5442	34.3198	38.9238	12.8593	187.993		I = the area moment of inertia; calculated as in Eq. 1 in the paper.
Ketos	6	basal	83	0.701299	3.855	1.9275	0.69	5.37	2.685	1.76	8.99903	40.219	40.2445	12.5277	187.773		sb = material strength; calculated as in Eq. 4 in the paper.
Ketos	7	basal	83	0.686667	4.215	2.1075	0.74	5.365	2.6825	1.25	12.7473	33.3062	37.3604	14.4645	201.453		Bs = stem bending strength; calculated as in Eq. 3 in the paper.
Ketos	8	basal	83	0.678571	4.385	2.1925	0.62	5.905	2.9525	1.83	13.3465	29.1429	58.4359	8.96333	177.402		Note 3: '_n' means "measured at node" and '_p' means "measured at pulvinus"
Ketos	9	basal	83	0.684211	4.13	2.065	0.71	5.21	2.605	1.6	11.6338	38.5778	35.3665	16.0087	217.34
Ketos	10	basal	83	0.711864	4.01	2.005	0.71	5.615	2.8075	1.37	10.4836	37.9372	45.4406	12.2557	198.364
Ketos	11	basal	83	0.692308	3.75	1.875	0.71	5.39	2.695	1.31	8.26047	36.6115	38.541	11.2786	161.295
Ketos	12	basal	83	0.694444	4.025	2.0125	0.7	5.185	2.5925	1.37	10.5528	31.8122	33.7242	12.8233	166.811
Ketos	13	basal	83	0.723757	4.325	2.1625	0.77	5.68	2.84	1.52	14.2226	33.616	48.7088	12.8909	221.091
Ketos	14	basal	83	0.701389	4.595	2.2975	0.71	5.39	2.695	1.35	16.895	28.8052	38.8607	14.69	211.824
Ketos	15	basal	83	0.701031	3.805	1.9025	0.56	4.715	2.3575	1.09	7.73815	26.6904	22.2332	11.5111	108.56
Ketos	1	basal	83	0.7	3.95	1.975	0.74	5.34	2.67	1.74	10.1227	42.7059	39.3274	14.8604	218.884
Ketos	2	basal	83	0.721805	3.965	1.9825	0.69	5.64	2.82	1.18	9.94043	38.0211	43.9876	12.2218	190.641
Ketos	3	basal	83	0.709924	4.18	2.09	0.63	5.16	2.58	1.18	11.417	31.5059	31.782	13.9713	172.107
Ketos	4	basal	83	0.741497	4.225	2.1125	0.7	5.65	2.825	1.66	12.515	39.07	48.5756	13.4611	231.461
Ketos	5	basal	83	0.736	4.21	2.105	0.66	5.435	2.7175	1.43	11.9963	30.1998	40.6738	11.4988	172.107
Ketos	6	basal	83	0.75	4.6	2.3	0.67	6.24	3.12	1.83	16.4344	34.7708	72.2482	10.7292	248.451
Ketos	7	basal	83	0.748148	4.315	2.1575	0.7	5.575	2.7875	1.47	13.4731	27.03	45.0522	10.4439	168.797
Ketos	8	basal	83	0.726744	4.34	2.17	0.81	5.79	2.895	1.35	14.7284	28.5432	50.6925	11.0638	193.73
Ketos	9	basal	83	0.744828	4.28	2.14	0.67	5.69	2.845	1.92	12.8045	32.7466	50.879	10.9562	195.937
Ketos	10	basal	83	0.682927	3.575	1.7875	0.67	5.11	2.555	1.74	6.79331	45.1117	33.1233	13.2246	171.445
Ketos	11	basal	83	0.706522	2.95	1.475	0.6	4.07	2.035	1.36	3.25717	41.6668	13.3063	14.0717	92.0109
Ketos	12	basal	83	0.717105	4.72	2.36	0.71	6.03	3.015	1.69	18.542	36.0317	62.4784	13.6611	283.093
Ketos	13	basal	83	0.714286	4.645	2.3225	0.73	5.925	2.9625	1.6	17.8	27.8685	57.7889	10.9495	213.589
Ketos	14	basal	83	0.730769	4.51	2.255	0.87	6.26	3.13	1.73	17.4185	42.8766	72.3647	14.3252	331.195
Ketos	15	basal	83	0.720339	3.94	1.97	0.67	5.35	2.675	1.65	9.58601	35.9134	39.3478	11.8804	174.755
Ketos	1	middle	83	0.716216	3.63	1.815	0.38	4.48	2.24	1.03	5.19267	24.8339	18.0899	8.79776	71.0492
Ketos	2	middle	83	0.759615	3.98	1.99	0.46	5.15	2.575	1.58	8.01309	26.1929	33.7604	8.04454	105.471
Ketos	3	middle	83	0.728261	3.96	1.98	0.42	4.965	2.4825	1.4	7.41976	24.848	28.7511	8.03989	93.1141
Ketos	4	middle	83	0.75	3.55	1.775	0.33	4.445	2.2225	1.08	4.37199	29.9205	17.8245	9.18911	73.697
Ketos	5	middle	83	0.721649	3.745	1.8725	0.4	4.985	2.4925	1.37	5.96313	31.1791	29.0662	8.51457	99.2923
Ketos	6	middle	83	0.717647	3.78	1.89	0.36	5.12	2.56	1.39	5.71777	29.4659	32.2608	7.07373	89.1424
Ketos	7	middle	83	0.721154	3.795	1.8975	0.38	4.905	2.4525	1.53	6.01672	32.984	27.8448	9.21185	104.588
Ketos	8	middle	83	0.717647	3.82	1.91	0.36	4.945	2.4725	1.13	5.91925	23.5666	26.8006	6.73787	73.035
Ketos	9	middle	83	0.733333	3.68	1.84	0.36	4.94	2.47	1.24	5.23424	29.087	27.4356	7.44932	82.7436
Ketos	10	middle	83	0.722772	3.975	1.9875	0.42	5.07	2.535	1.28	7.5136	27.8991	30.4858	8.77025	105.471
Ketos	11	middle	83	0.728972	3.995	1.9975	0.42	5.3	2.65	1.35	7.63995	28.3257	36.4891	7.86805	108.339
Ketos	12	middle	83	0.742857	3.735	1.8675	0.46	5.1	2.55	1.21	6.47048	28.0208	30.6763	8.07035	97.0858
Ketos	13	middle	83	0.742268	3.8	1.9	0.38	5.365	2.6825	1.15	6.04297	29.6233	36.3356	6.95566	94.2174
Ketos	14	middle	83	0.745455	3.875	1.9375	0.43	5.205	2.6025	1.29	7.01149	33.2911	33.6983	9.30418	120.475
Ketos	15	middle	83	0.821429	3.36	1.68	0.36	4.555	2.2775	1.15	3.872	31.976	19.8619	8.4506	73.697
Ketos	1	middle	83	0.717742	3.985	1.9925	0.46	5.59	2.795	1.76	8.0469	34.8027	47.0298	8.35317	140.554
Ketos	2	middle	83	0.72449	4.01	2.005	0.41	5.535	2.7675	1.55	7.60936	30.7557	44.3467	7.28426	116.724
Ketos	3	middle	83	0.72043	3.725	1.8625	0.39	4.715	2.3575	1.29	5.75852	28.118	23.2404	8.81875	86.936
Ketos	4	middle	83	0.717647	3.885	1.9425	0.39	5.29	2.645	1.12	6.61973	25.1868	34.193	6.6396	85.8327
Ketos	5	middle	83	0.722892	3.955	1.9775	0.41	5.02	2.51	1.21	7.26881	22.2705	28.9303	7.10229	81.861
Ketos	6	middle	83	0.705882	4.115	2.0575	0.42	5.345	2.6725	1.12	8.42806	23.6472	35.502	7.29177	96.8652
Ketos	7	middle	83	0.747126	3.765	1.8825	0.42	5.255	2.6275	1.43	6.27034	23.4504	35.8185	5.72984	78.11
Ketos	8	middle	83	0.732283	4.32	2.16	0.49	5.69	2.845	1.56	10.9876	27.197	49.3126	7.9817	138.347
Ketos	9	middle	83	0.732673	4.015	2.0075	0.44	4.975	2.4875	1.74	8.01438	25.1478	29.8254	8.3732	100.396
Ketos	10	middle	83	0.685393	3.87	1.935	0.43	5.44	2.72	1.42	6.98131	29.6001	40.7466	7.12895	106.794
Ketos	11	middle	83	0.689655	3.255	1.6275	0.33	4.165	2.0825	1.16	3.28431	25.8043	14.2029	7.63526	52.0733
Ketos	12	middle	83	0.69697	4.31	2.155	0.42	5.03	2.515	1.38	9.82181	23.7222	30.1192	9.02805	108.118
Ketos	13	middle	83	0.686047	4.325	2.1625	0.42	5.43	2.715	1.44	9.93499	20.844	40.599	6.40394	95.7619
Ketos	14	middle	83	0.71	4.255	2.1275	0.44	5.53	2.765	1.59	9.72154	21.4881	44.409	6.11346	98.1891
Ketos	15	middle	83	0.721519	3.665	1.8325	0.39	4.935	2.4675	1.39	5.45599	25.8642	28.0565	6.77256	77.0067
Ketos	1	upper	83	0.740741	3.19	1.595	0.33	3.71	1.855	1.14	3.07196	17.2992	9.09436	6.79598	33.3181
Ketos	2	upper	83	0.760563	3.73	1.865	0.4	4.595	2.2975	1.3	5.88402	18.1137	21.1057	6.22098	57.1483
Ketos	3	upper	83	0.754386	3.4	1.7	0.4	4.095	2.0475	1.3	4.31655	18.1619	13.5582	6.96422	46.1158
Ketos	4	upper	83	0.723404	3.145	1.5725	0.32	3.95	1.975	1.19	2.86947		11.6515
Ketos	5	upper	83	0.714286	3.49	1.745	0.36	4.37	2.185	1.17	4.39241	24.7198	17.0682	7.96557	62.2232
Ketos	6	upper	83	0.731343	3.395	1.6975	0.34	4.08	2.04	1.08	3.85406	24.0044	12.9352	8.59524	54.5005
Ketos	7	upper	83	0.714286	3.665	1.8325	0.37	4.65	2.325	1.25	5.26344	23.4303	21.9011	7.14431	67.2981
Ketos	8	upper	83	0.746032	3.395	1.6975	0.33	4.11	2.055	1.24	3.7746	19.449	13.6602	6.50599	43.2473
Ketos	9	upper	83	0.75	3.425	1.7125	0.4	4.34	2.17	1.23	4.42409	20.7547	16.802	6.92481	53.6179
Ketos	10	upper	83	0.732394	3.56	1.78	0.4	4.1	2.05	1.1	5.03599	22.2271	13.2312	9.74322	62.8851
Ketos	11	upper	83	0.74026	3.47	1.735	0.4	4.425	2.2125	1.14	4.62217	26.5865	17.781	8.81324	70.8285
Ketos	12	upper	83	0.746479	3.68	1.84	0.41	4.41	2.205	1.08	5.71823	16.5431	17.3082	6.54962	51.4114
Ketos	13	upper	83	0.73913	3.59	1.795	0.37	4.31	2.155	0.96	4.91503	20.7097	15.337	7.96787	56.707
Ketos	14	upper	83	0.793103	3.86	1.93	0.41	4.82	2.41	1.1	6.70489	23.1826	24.1816	8.02652	80.5371
Ketos	15	upper	83	0.676923	3.255	1.6275	0.36	4.22	2.11	1.01	3.48315	22.1661	14.4176	6.94273	47.4397
Ketos	1	upper	83	0.724138	3.715	1.8575	0.41	4.91	2.455	1.3	5.90189	26.2502	27.1319	7.54686	83.4056
Ketos	2	upper	83	0.72449	3.81	1.905	0.43	4.825	2.4125	1.46	6.62599	22.6472	25.9583	7.32087	78.7719
Ketos	3	upper	83	0.734375	3.385	1.6925	0.37	4.11	2.055	1.1	4.04218	22.8199	13.3535	8.38722	54.5005
Ketos	4	upper	83	0.723077	3.47	1.735	0.34	4.425	2.2125	1.05	4.14254	26.3379	17.3858	8.00271	62.8851
Ketos	5	upper	83	0.742424	3.55	1.775	0.37	4.49	2.245	1.21	4.73569	20.5102	19.0493	6.449	54.7211
Ketos	6	upper	83	0.714286	3.595	1.7975	0.37	4.27	2.135	1.17	4.93776	19.3579	15.6375	7.26025	53.1766
Ketos	7	upper	83	0.732143	3.545	1.7725	0.36	4.485	2.2425	1.19	4.62598	17.1625	18.8981	5.31513	44.7919
Ketos	8	upper	83	0.752577	3.945	1.9725	0.4	4.855	2.4275	1.41	7.08701	22.2928	26.4308	7.35629	80.0958
Ketos	9	upper	83	0.734375	3.715	1.8575	0.38	4.28	2.14	1.21	5.60703	18.7859	15.8844	7.63974	56.707
Ketos	10	upper	83	0.712121	3.63	1.815	0.39	4.525	2.2625	1.24	5.28454	22.4318	19.7214	7.49281	65.3123
Ketos	11	upper	83	0.704545	2.94	1.47	0.29	3.57	1.785	0.96	2.1447	22.2317	7.60955	7.60851	32.4355
Ketos	12	upper	83	0.6875	3.795	1.8975	0.35	4.57	2.285	1.2	5.67748	21.2384	20.3224	7.14506	63.5471
Ketos	13	upper	83	0.689655	3.65	1.825	0.36	4.495	2.2475	1.23	5.09471	20.3923	19.1977	6.66457	56.9276
Ketos	14	upper	83	0.6875	3.72	1.86	0.39	4.47	2.235	1.37	5.73289	17.8971	19.1578	6.4354	55.1624
Ketos	15	upper	83	0.686275	3.395	1.6975	0.34	4	2	1.15	3.85406	20.4086	12.1564	7.62339	46.3364
Ketos	1	basal	85	0.697368	4.86	2.43	0.82	5.89	2.945	1.8	22.1081	29.2002	57.7288	13.5526	265.662
Ketos	2	basal	85	0.685897	4.79	2.395	0.95	6.055	3.0275	1.84	22.4169	33.9936	64.4204	14.953	318.177
Ketos	3	basal	85	0.722689	4.215	2.1075	0.77	5.165	2.5825	1.41	12.9805	27.155	33.4499	12.9127	167.252
Ketos	4	basal	85	0.696429	4.72	2.36	0.74	5.645	2.8225	1.77	18.954	27.0614	48.8817	12.5495	217.34
Ketos	5	basal	85	0.655914	3.61	1.805	0.73	4.565	2.2825	1.59	7.28791	33.9913	21.1367	14.8206	137.244
Ketos	6	basal	85	0.561644	4.295	2.1475	0.67	5.205	2.6025	1.49	12.9613	30.892	34.826	13.9331	186.449
Ketos	7	basal	85	0.729167	3.49	1.745	0.58	4.485	2.2425	1.36	5.8356	30.8127	19.3855	11.92	103.043
Ketos	8	basal	85	0.684615	3.735	1.8675	0.82	4.74	2.37	1.44	8.60724	35.2832	24.1915	15.9315	162.619
Ketos	9	basal	85	0.755556	4.175	2.0875	0.57	5.58	2.79	1.32	10.7492	38.1369	43.9216	12.4744	196.378
Ketos	10	basal	85	0.751773	4.35	2.175	0.72	5.665	2.8325	1.36	14.0563	32.162	46.8632	12.563	207.852
Ketos	11	basal	85	0.754839	4.735	2.3675	0.83	5.855	2.9275	2.03	20.2857	23.2278	57.1773	10.1902	199.026
Ketos	12	basal	85	0.741497	4.35	2.175	0.78	5.845	2.9225	1.86	14.602	34.674	56.2929	12.0853	232.785
Ketos	13	basal	85	0.747899	4.35	2.175	0.61	5.525	2.7625	1.53	12.8649	31.8949	43.928	11.864	188.655
Ketos	14	basal	85	0.733813	4.69	2.345	0.64	6.195	3.0975	1.74	17.1126	34.5299	69.6323	11.2091	251.982
Ketos	15	basal	85	0.700855	4.025	2.0125	0.68	5.1	2.55	1.31	10.4074	33.9632	31.3518	14.2855	175.637
Ketos	1	middle	85	0.626667	4.37	2.185	0.49	5.705	2.8525	1.65	11.4189	24.7417	50.3565	7.32438	129.301
Ketos	2	middle	85	0.58209	4.665	2.3325	0.47	6.02	3.01	1.74	13.7966	20.7409	62.4266	5.91528	122.681
Ketos	3	middle	85	0.615385	4.005	2.0025	0.45	5.215	2.6075	1.34	8.06668	22.1838	34.2796	6.79746	89.3631
Ketos	4	middle	85	0.646154	4.345	2.1725	0.42	5.585	2.7925	1.4	10.0872	24.331	44.8068	7.04081	112.973
Ketos	5	middle	85	0.659574	3.555	1.7775	0.36	4.81	2.405	1.3	4.66932	23.6869	25.1045	5.96095	62.2232
Ketos	6	middle	85	0.622642	3.975	1.9875	0.43	5.085	2.5425	1.38	7.63344	24.4162	31.3853	7.59674	93.7761
Ketos	7	middle	85	0.71875	3.075	1.5375	0.36	4.165	2.0825	1.25	2.879	29.3411	14.3944	7.94864	54.9418
Ketos	8	middle	85	0.722689	3.75	1.875	0.45	5.475	2.7375	1.79	6.46868	32.6821	43.4739	7.09986	112.752
Ketos	9	middle	85	0.759615	4.15	2.075	0.43	5.35	2.675	1.18	8.8089	21.5179	36.2914	6.73323	91.3489
Ketos	10	middle	85	0.768421	3.92	1.96	0.41	5.295	2.6475	1.52	7.0575	22.4892	37.3171	5.7451	80.9784
Ketos	11	middle	85	0.744681	4.045	2.0225	0.44	5.62	2.81	1.72	8.21581	20.7494	47.8597	4.94884	84.2882
Ketos	12	middle	85	0.787402	4.14	2.07	0.42	5.435	2.7175	1.71	8.59882	26.6117	42.0227	7.14868	110.545
Ketos	13	middle	85	0.75	3.91	1.955	0.41	5.335	2.6675	1.59	6.99789	25.5202	38.7069	6.29534	91.3489
Ketos	14	middle	85	0.76	4.095	2.0475	0.44	5.495	2.7475	1.57	8.55901	22.75	43.2451	6.04201	95.1
Ketos	15	middle	85	0.705882	3.84	1.92	0.41	5.245	2.6225	1.66	6.59003	27.5144	36.4754	6.78989	94.438
Ketos	1	upper	85	0.655172	3.885	1.9425	0.42	4.495	2.2475	1.44	6.96231	23.8244	19.7056	9.7392	85.3914
Ketos	2	upper	85	0.672727	4.12	2.06	0.41	5	2.5	1.59	8.32218	18.2969	30.141	6.13098	73.9176
Ketos	3	upper	85	0.651163	3.46	1.73	0.38	4.33	2.165	1.36	4.42646	20.1794	16.9254	6.60445	51.632
Ketos	4	upper	85	0.653061	3.64	1.82	0.4	4.56	2.28	1.45	5.42406	23.3217	20.8514	7.60001	69.5046
Ketos	5	upper	85	0.675676	3.225	1.6125	0.31	3.88	1.94	1.08	3.04945	19.0182	10.6953	6.52378	35.9659
Ketos	6	upper	85	0.675	3.53	1.765	0.35	4.395	2.1975	1.26	4.47341	25.6821	17.7082	8.07753	65.0916
Ketos	7	upper	85	0.688889	2.9	1.45	0.33	3.62	1.81	1.19	2.23602	22.8937	8.31349	7.68632	35.3039
Ketos	8	upper	85	0.72093	3.465	1.7325	0.4	4.805	2.4025	1.42	4.59987	29.0039	25.4345	7.27392	77.0067
Ketos	9	upper	85	0.742857	3.64	1.82	0.4	4.825	2.4125	1.34	5.42406	19.1016	25.5656	5.37198	56.9276
Ketos	10	upper	85	0.737705	3.525	1.7625	0.4	4.595	2.2975	1.2	4.87223	22.5887	20.7438	6.91604	62.4438
Ketos	11	upper	85	0.704918	3.515	1.7575	0.42	4.575	2.2875	1.43	4.97985	18.5336	21.0801	5.69861	52.5146
Ketos	12	upper	85	0.72973	3.56	1.78	0.4	4.805	2.4025	1.62	5.03599	25.9706	25.8719	6.82311	73.4763
Ketos	13	upper	85	0.758065	3.48	1.74	0.36	4.53	2.265	1.52	4.35081	20.2077	20.4291	5.60218	50.5288
Ketos	14	upper	85	0.738462	3.665	1.8325	0.34	4.61	2.305	1.71	4.95942	21.6869	22.072	6.12935	58.6928
Ketos	15	upper	85	0.7	3.43	1.715	0.36	4.545	2.2725	1.55	4.14676	30.4793	20.7322	8.07808	73.697
Ketos	1	basal	90	0.411765	3.535	1.7675	0.38	4.19	2.095	1.09	4.75441	28.628	14.3283	11.2595	77.0067
Ketos	2	basal	90	0.333333	4.075	2.0375	0.56	4.16	2.08	1.02	9.79286	16.8024	13.7093	12.2527	80.7578
Ketos	3	basal	90	0.361702	4.545	2.2725	0.55	4.65	2.325	1.13	14.0323	17.5096	21.3483	11.7749	108.118
Ketos	4	basal	90	0.129032	4.025	2.0125	0.46	4.215	2.1075	1.27	8.32085	47.6566	15.1075	27.4872	197.04
Ketos	5	basal	90	0.181818	4.315	2.1575	0.53	4.815	2.4075	1.24	11.5071	34.5027	24.9257	17.7741	184.022
Ketos	6	basal	90	0.305556	4.04	2.02	0.44	4.3	2.15	1.05	8.182	21.2451	15.6321	11.8356	86.0534
Ketos	7	basal	90	0.346939	4.295	2.1475	0.55	4.77	2.385	1.31	11.589	25.0232	24.3634	13.2192	135.038
Ketos	8	basal	90	0.628571	3.98	1.99	0.65	4.615	2.3075	1.37	9.78466	20.1492	21.66	10.5544	99.0717
Ketos	9	basal	90	0.709091	4.475	2.2375	0.64	5.365	2.6825	1.34	14.5702	25.9555	38.1164	11.8949	169.018
Ketos	10	basal	90	0.692308	4.17	2.085	0.57	5.265	2.6325	1.5	10.7052	27.246	36.4273	10.1096	139.892
Ketos	11	basal	90	0.707317	3.585	1.7925	0.51	4.255	2.1275	1.4	5.98343	37.3474	15.8704	16.7121	124.667
Ketos	12	basal	90	0.454545	3.17	1.585	0.52	3.83	1.915	0.92	3.94648	34.9156	9.79265	17.0007	86.936
Ketos	13	basal	90	0.699187	4.715	2.3575	0.74	5.525	2.7625	1.41	18.8842	25.0116	43.1122	12.8378	200.35
Ketos	14	basal	90	0.728261	3.69	1.845	0.61	4.48	2.24	1.17	7.27363	33.9732	18.7439	16.0059	133.934
Ketos	15	basal	90	0.718447	3.71	1.855	0.74	4.425	2.2125	1.56	8.08571	34.7765	18.6778	17.9563	151.586
Ketos	1	middle	90	0.5	3.275	1.6375	0.36	4.565	2.2825	1.36	3.5551	24.9	20.7485	5.94692	54.0592
Ketos	2	middle	90	0.344828	3.695	1.8475	0.4	4.22	2.11	1.07	5.70216	20.6607	14.6487	9.1851	63.7677
Ketos	3	middle	90	0.378378	4.025	2.0125	0.4	5.125	2.5625	1.47	7.57356	24.5084	32.7457	7.21754	92.2315
Ketos	4	middle	90	0.0909091	3.63	1.815	0.41	3.68	1.84	1.05	5.46256	42.0086	8.69655	26.7503	126.432
Ketos	5	middle	90	0.115385	4.22	2.11	0.43	3.945	1.9725	1.03	9.31109	22.1008	11.2696	17.07	97.5271
Ketos	6	middle	90	0.321429	3.525	1.7625	0.37	4.39	2.195	1.34	4.62585	27.5749	17.812	8.91864	72.3731
Ketos	7	middle	90	0.405405	4.06	2.03	0.44	4.815	2.4075	1.35	8.31778	22.725	25.4027	8.82476	93.1141
Ketos	8	middle	90	0.728571	3.77	1.885	0.36	4.59	2.295	1.3	5.66812	23.188	21.0184	7.61332	69.7253
Ketos	9	middle	90	0.7	4.22	2.11	0.42	5.075	2.5375	1.43	9.1608	21.6502	31.3806	7.60076	93.9967
Ketos	10	middle	90	0.6	3.89	1.945	0.42	4.96	2.48	1.31	6.9922	24.9192	28.2378	7.86773	89.5837
Ketos	11	middle	90	0.708333	3.61	1.805	0.37	4.385	2.1925	1.07	5.00638	21.9566	16.9019	7.8998	60.8993
Ketos	12	middle	90	0.392857	3.57	1.785	0.43	4.185	2.0925	1.23	5.32582	21.3724	14.6228	9.12505	63.7677
Ketos	13	middle	90	0.489362	4.31	2.155	0.39	5.52	2.76	1.5	9.31666	21.4358	43.5954	5.86707	92.6728
Ketos	14	middle	90	0.634921	3.735	1.8675	0.38	5.305	2.6525	1.52	5.70765	29.5277	37.5867	6.36865	90.2457
Ketos	15	middle	90	0.683544	3.96	1.98	0.43	5.26	2.63	1.53	7.53788	26.2553	36.4263	7.21676	99.9543
Ketos	1	upper	90	0.538462	2.96	1.48	0.33	3.975	1.9875	1.25	2.39456	18.6836	12.0228	4.99718	30.229
Ketos	2	upper	90	0.391304	3.175	1.5875	0.34	3.075	1.5375	0.94	3.08603	13.2801	4.28874	9.25495	25.816
Ketos	3	upper	90	0.46875	3.605	1.8025	0.4	4.64	2.32	1.44	5.2519	19.008	22.2822	5.76644	55.3831
Ketos	4	upper	90	0.176471	3.155	1.5775	0.4	3.04	1.52	0.88	3.35386	24.2853	4.06065	19.3271	51.632
Ketos	5	upper	90	0.15	3.45	1.725	0.42	3.075	1.5375	0.86	4.6763	23.1972	4.22337	22.8931	62.8851
Ketos	6	upper	90	0.363636	3.335	1.6675	0.35	3.605	1.8025	1.07	3.70588	16.6797	8.06459	8.28525	37.0691
Ketos	7	upper	90	0.392857	3.405	1.7025	0.37	4.365	2.1825	1.29	4.12235	22.8728	17.3216	6.97818	55.3831
Ketos	8	upper	90	0.690476	3.06	1.53	0.31	3.87	1.935	1.17	2.56392	15.1422	10.7417	4.57098	25.3747
Ketos	9	upper	90	0.652174	3.505	1.7525	0.35	4.235	2.1175	1.32	4.36956	23.3629	15.4724	7.97213	58.2515
Ketos	10	upper	90	0.5	3.38	1.69	0.33	3.985	1.9925	1.43	3.71987	21.3521	12.3003	7.61317	46.9984
Ketos	11	upper	90	0.636364	3.045	1.5225	0.33	3.91	1.955	1.16	2.6318	21.3169	11.1593	6.45551	36.8485
Ketos	12	upper	90	0.454545	3.295	1.6475	0.31	3.495	1.7475	0.95	3.27276	16.5501	7.00648	8.19987	32.8768
Ketos	13	upper	90	0.527778	3.825	1.9125	0.38	4.51	2.255	1.4	6.17538	18.5187	19.8887	6.77973	59.796
Ketos	14	upper	90	0.653846	3.59	1.795	0.35	4.615	2.3075	1.53	4.72935	25.7939	21.9797	7.13466	67.9601
Ketos	15	upper	90	0.641509	3.43	1.715	0.35	4.425	2.2125	1.44	4.06773	30.6993	18.5405	8.68921	72.8144
Ketos	1	basal	92	0.097561	3.665	1.8325	0.55	4.09	2.045	0.82	6.73177	70.9963	11.9675	44.5668	260.808
Ketos	2	basal	92	0.113636	4.065	2.0325	0.58	4.695	2.3475	0.93	9.90745	72.9688	20.6804	40.3752	355.687
Ketos	3	basal	92	0.117647	3.605	1.8025	0.57	4.4	2.2	1.2	6.47836	85.7649	17.613	38.5024	308.248
Ketos	4	basal	92	0.0666667	3.295	1.6475	0.53	3.75	1.875	1.11	4.56133	74.1173	9.43823	40.7659	205.204
Ketos	5	basal	92	0.0943396	4.17	2.085	0.71	5.12	2.56	1.31	12.0354	84.0955	31.8151	39.06	485.429
Ketos	6	basal	92	0.1	3.645	1.8225	0.51	4.025	2.0125	0.89	6.33413	73.2004	11.6366	43.999	254.409
Ketos	7	basal	92	0.075	3.725	1.8625	0.56	4.155	2.0775	0.96	7.19046	69.9559	13.4055	41.8546	270.075
Ketos	8	basal	92	0.0833333	4.38	2.19	0.57	4.755	2.3775	1.19	12.6568	69.753	23.5323	40.7284	403.127
Ketos	9	basal	92	0.111111	3.55	1.775	0.46	3.775	1.8875	0.94	5.44769	61.1094	9.33568	37.9196	187.552
Ketos	10	basal	92	0.0952381	4.025	2.0125	0.53	4.63	2.315	1.26	9.08974	60.5772	21.5847	29.3447	273.606
Ketos	11	basal	92	0.0882353	3.83	1.915	0.5	3.685	1.8425	1.05	7.41387	61.0403	8.74168	49.8087	236.316
Ketos	12	basal	92	0.0930233	4.37	2.185	0.56	4.07	2.035	1.16	12.4253	70.0756	13.009	62.3364	398.493
Ketos	13	basal	92	0.0731707	4.22	2.11	0.54	4.65	2.325	1.19	10.7957	60.8073	21.6466	33.4161	311.116
Ketos	14	basal	92	0.0666667	4.085	2.0425	0.55	4.62	2.31	1.29	9.77189	89.7951	21.5133	46.1291	429.605
Ketos	15	basal	92	0.108108	3.665	1.8325	0.47	4.015	2.0075	1.08	6.1499	76.1356	12.1747	42.1317	255.512
Ketos	1	middle	92	0.0909091	3.34	1.67	0.36	3.38	1.69	0.89	3.7958	53.1982	6.08504	33.5821	120.916
Ketos	2	middle	92	0.08	3.595	1.7975	0.42	3.995	1.9975	0.94	5.37124	48.0705	11.5214	24.9037	143.643
Ketos	3	middle	92	0.1	3.625	1.8125	0.44	3.81	1.905	1.1	5.6892	57.9941	10.0137	34.6303	182.036
Ketos	4	middle	92	0.0952381	3.38	1.69	0.34	3.71	1.855	0.93	3.79803	57.3383	8.72464	27.3976	128.859
Ketos	5	middle	92	0.172414	3.665	1.8325	0.46	4.085	2.0425	0.95	6.06956	65.4186	12.5502	35.2636	216.678
Ketos	6	middle	92	0.12	3.615	1.8075	0.36	3.78	1.89	0.98	4.93509	55.3575	9.48301	30.1238	151.145
Ketos	7	middle	92	0.0869565	3.72	1.86	0.4	3.825	1.9125	1.06	5.83167	47.8555	10.0926	28.4323	150.042
Ketos	8	middle	92	0.121212	4.085	2.0425	0.51	4.22	2.11	1.32	9.33701	46.6267	15.2616	29.4688	213.148
Ketos	9	middle	92	0.0833333	3.425	1.7125	0.34	3.66	1.83	0.98	3.96778	57.3301	8.39836	28.9438	132.831
Ketos	10	middle	92	0.0769231	3.51	1.755	0.35	3.675	1.8375	0.79	4.3902	57.069	8.00804	32.7574	142.76
Ketos	11	middle	92	0.142857	3.235	1.6175	0.4	3.56	1.78	0.93	3.65039	56.3158	7.47444	30.2668	127.094
Ketos	12	middle	92	0.09375	4.04	2.02	0.43	4.01	2.005	1.02	8.05691	56.4269	11.9532	37.7515	225.063
Ketos	13	middle	92	0.107143	3.63	1.815	0.39	3.465	1.7325	1.03	5.28454	62.3696	6.88464	45.6978	181.595
Ketos	14	middle	92	0.107143	3.68	1.84	0.38	4.095	2.0475	0.99	5.43383	76.5841	12.8212	36.118	226.166
Ketos	15	middle	92	0.12	3.51	1.755	0.39	3.415	1.7075	1.06	4.72413	55.0843	6.5382	38.7235	148.277
Ketos	1	upper	92	0.0588235	2.95	1.475	0.52	2.665	1.3325	0.49	3.06427	32.0756	2.08034	42.6818	66.6362
Ketos	2	upper	92	0.125	2.935	1.4675	0.33	3.04	1.52	0.64	2.32761	49.1072	3.72142	31.8136	77.8893
Ketos	3	upper	92	0.12	3.25	1.625	0.37	2.985	1.4925	0.97	3.52816	55.7931	3.83861	47.0994	121.137
Ketos	4	upper	92	0.166667	3.06	1.53	0.31	2.885	1.4425	0.85	2.56392	53.3269	3.30379	39.0177	89.3631
Ketos	5	upper	92	0.0952381	3.355	1.6775	0.39	3.39	1.695	0.93	4.06114	52.1331	6.2139	34.4274	126.212
Ketos	6	upper	92	0.0588235	2.955	1.4775	0.34	2.965	1.4825	0.84	2.42792	48.6077	3.65991	32.3546	79.8752
Ketos	7	upper	92	0.0555556	3.155	1.5775	0.35	3.055	1.5275	0.91	3.08061	50.3931	4.16158	36.1211	98.4097
Ketos	8	upper	92	0.125	3.57	1.785	0.41	3.46	1.73	0.84	5.16601	39.9501	6.54239	30.5734	115.62
Ketos	9	upper	92	0.0588235	3.06	1.53	0.34	2.875	1.4375	0.69	2.72885	45.0316	3.10847	37.142	80.3165
Ketos	10	upper	92	0.0952381	3.18	1.59	0.38	2.89	1.445	0.93	3.33614	42.3801	3.36897	38.1399	88.9218
Ketos	11	upper	92	0	2.955	1.4775	0.33	2.72	1.36	0.82	2.38107	47.9211	2.62008	40.0863	77.2274
Ketos	12	upper	92	0.0416667	3.23	1.615	0.39	3.095	1.5475	0.95	3.57432	56.5283	4.40404	43.9608	125.108
Ketos	13	upper	92	0.0833333	3.085	1.5425	0.61	3.07	1.535	0.8	3.85235	39.3153	4.13116	36.4838	98.1891
Ketos	14	upper	92	0.1	3.06	1.53	0.36	3.265	1.6325	0.97	2.83209	51.8534	5.42701	28.8725	95.9826
Ketos	15	upper	92	0.0625	3.16	1.58	0.34	2.87	1.435	0.87	3.03776	44.8728	3.25037	38.0889	86.274
Tibet	1	basal	83	0.719697	4	2	0.74	5.06	2.53	1.19	10.5868	19.0079	29.6467	8.58642	100.616
Tibet	2	basal	83	0.798742	5.125	2.5625	0.82	5.7	2.85	1.37	26.6238	12.1477	48.0484	7.48626	126.212
Tibet	3	basal	83	0.757143	4.305	2.1525	0.82	5.135	2.5675	1.52	14.3841	10.566	33.184	5.46304	70.6079
Tibet	4	basal	83	0.741007	4.42	2.21	0.63	5.29	2.645	1.61	13.8406	22.6896	37.5396	10.0121	142.098
Tibet	5	basal	83	0.728395	4.885	2.4425	0.66	6.05	3.025	1.44	20.0242	27.7756	60.8076	11.3279	227.71
Tibet	6	basal	83	0.722581	4.415	2.2075	0.7	5.135	2.5675	1.57	14.5944	21.7603	33.3521	11.0749	143.864
Tibet	7	basal	83	0.688742	4.515	2.2575	0.66	5.07	2.535	1.47	15.2835	25.1608	31.4237	13.7417	170.342
Tibet	8	basal	83	0.746544	4.775	2.3875	0.66	5.835	2.9175	1.36	18.5244	18.5986	52.2811	8.05281	144.305
Tibet	9	basal	83	0.675676	3.83	1.915	0.63	4.37	2.185	1.36	8.42104	20.8737	17.5379	11.4359	91.7902
Tibet	10	basal	83	0.694656	4.395	2.1975	0.73	5.03	2.515	1.27	14.6724	19.1011	29.5356	10.8598	127.535
Tibet	11	basal	83	0.716981	5.03	2.515	0.76	5.84	2.92	1.65	23.9719	19.3066	55.0549	9.76015	184.022
Tibet	12	basal	83	0.717791	4.71	2.355	0.8	5.53	2.765	1.55	19.5655	19.308	44.1945	10.0361	160.412
Tibet	13	basal	83	0.722628	4.395	2.1975	0.79	5.225	2.6125	1.54	15.2326	21.3272	35.5469	10.8651	147.835
Tibet	14	basal	83	0.640777	4.445	2.2225	0.66	5.365	2.6825	1.21	14.4814	22.9935	36.9752	10.8693	149.821
Tibet	15	basal	83	0.723404	3.835	1.9175	0.65	4.275	2.1375	1.15	8.59059	17.8289	15.6483	10.9107	79.8752
Tibet	1	middle	83	0.766667	4.115	2.0575	0.31	5.055	2.5275	1.43	6.75085	24.8148	30.9125	6.65713	81.4197
Tibet	2	middle	83	0.816092	3.735	1.8675	0.35	4.56	2.28	1.06	5.38794	16.9783	19.4842	5.73204	48.9842
Tibet	3	middle	83	0.792793	4.5	2.25	0.47	5.735	2.8675	1.34	12.2445	16.9481	48.8253	5.41674	92.2315
Tibet	4	middle	83	0.778947	4.395	2.1975	0.42	5.4	2.7	1.28	10.4747	20.3214	38.546	6.78504	96.8652
Tibet	5	middle	83	0.792593	4.64	2.32	0.45	5.935	2.9675	1.3	13.1491	19.2319	54.8327	5.89904	109.001
Tibet	6	middle	83	0.781818	4.09	2.045	0.42	5.17	2.585	1.33	8.25959	23.2728	33.1214	7.3361	93.9967
Tibet	7	middle	83	0.738095	4.23	2.115	0.46	5.57	2.785	1.29	9.82335	24.3234	43.3255	7.26198	112.973
Tibet	8	middle	83	0.746544	3.82	1.91	0.42	4.68	2.34	1.01	6.58147	18.1217	21.0904	6.92819	62.4438
Tibet	9	middle	83	0.75	3.95	1.975	0.45	5	2.5	1.27	7.70188	21.6141	28.8819	7.29592	84.2882
Tibet	10	middle	83	0.764151	4.15	2.075	0.47	5.385	2.6925	1.32	9.3482	21.9907	38.4904	6.93031	99.0717
Tibet	11	middle	83	0.783582	4.93	2.465	0.52	6.46	3.23	1.74	17.7572	17.2752	81.6159	4.92504	124.446
Tibet	12	middle	83	0.760563	4.74	2.37	0.56	6.48	3.24	1.72	16.3494	18.4874	82.3582	5.01729	127.535
Tibet	13	middle	83	0.75	4.655	2.3275	0.56	5.85	2.925	1.42	15.3835	18.5614	53.4608	6.71226	122.681
Tibet	14	middle	83	0.760331	4.55	2.275	0.49	5.67	2.835	1.33	13.0651	18.5958	46.705	6.48244	106.794
Tibet	15	middle	83	0.781609	3.875	1.9375	0.39	5	2.5	1.17	6.56354	20.3869	28.2221	6.11784	69.0633
Tibet	1	upper	83	0.794521	3.645	1.8225	0.3	4.37	2.185	0.93	4.44477	19.1804	15.9534	6.40674	46.7777
Tibet	2	upper	83	0.822581	3.34	1.67	0.38	3.775	1.8875	1.11	3.93385	9.74171	9.68168	4.47376	22.9476
Tibet	3	upper	83	0.788732	3.965	1.9825	0.46	4.93	2.465	1.16	7.91222	15.4802	26.7194	5.69969	61.7819
Tibet	4	upper	83	0.779221	4.02	2.01	0.42	4.855	2.4275	1.35	7.79988	16.2053	26.214	5.82338	62.8851
Tibet	5	upper	83	0.791209	4.14	2.07	0.44	5.085	2.5425	1.17	8.87598	15.9521	30.0326	5.79072	68.4014
Tibet	6	upper	83	0.776316	3.745	1.8725	0.37	4.405	2.2025	0.8	5.6529	17.5414	15.4434	7.55244	52.9559
Tibet	7	upper	83	0.76	3.825	1.9125	0.41	4.865	2.4325	1.15	6.50476	19.9164	25.3732	6.4941	67.7394
Tibet	8	upper	83	0.770492	3.21	1.605	0.37	3.895	1.9475	1.11	3.38475	17.2638	10.9116	6.49797	36.4072
Tibet	9	upper	83	0.757143	3.63	1.815	0.42	4.19	2.095	1.03	5.54876	15.5175	14.1192	7.03909	47.4397
Tibet	10	upper	83	0.763889	3.725	1.8625	0.41	4.535	2.2675	1.44	5.95508	17.1145	20.3942	6.08409	54.7211
Tibet	11	upper	83	0.790698	4.425	2.2125	0.5	5.175	2.5875	1.16	12.0654		31.9442
Tibet	12	upper	83	0.759615	4.32	2.16	0.53	5.335	2.6675	1.62	11.5522	12.7895	38.82	4.70017	68.4014
Tibet	13	upper	83	0.76087	4.005	2.0025	0.51	5.185	2.5925	1.46	8.73217	15.6861	34.1865	5.18715	68.4014
Tibet	14	upper	83	0.771084	4.14	2.07	0.43	4.945	2.4725	1.26	8.73867	15.3665	27.6543	5.79995	64.871
Tibet	15	upper	83	0.783333	3.42	1.71	0.44	4.185	2.0925	0.95	4.67227	12.2748	13.7193	5.11542	33.5387
Tibet	1	basal	85	0.738318	4.06	2.03	0.67	4.545	2.2725	1.27	10.6506	19.8503	20.1529	11.7439	104.147
Tibet	2	basal	85	0.720339	4.33	2.165	0.62	4.94	2.47	1.37	12.7801	23.586	28.0834	12.2456	139.23
Tibet	3	basal	85	0.809524	4.415	2.2075	0.49	4.69	2.345	1.08	11.8166	17.5599	21.7387	10.1396	93.9967
Tibet	4	basal	85	0.754902	4.215	2.1075	0.61	4.215	2.1075	0.95	11.5442	11.2788	14.084	9.24489	61.7819
Tibet	5	basal	85	0.732283	4.23	2.115	0.67	4.605	2.3025	1.28	12.2914	20.6923	21.2159	13.0508	120.254
Tibet	6	basal	85	0.684211	4.215	2.1075	0.67	5.52	2.76	1.56	12.1402	35.6611	43.9463	12.9015	205.425
Tibet	7	basal	85	0.71	3.67	1.835	0.67	4.92	2.46	1.41	7.45825	40.4444	27.8081	14.542	164.384
Tibet	8	basal	85	0.754545	4.245	2.1225	0.66	5.205	2.6025	1.56	12.3466	17.1073	35.1014	7.37813	99.513
Tibet	9	basal	85	0.76087	4.035	2.0175	0.54	4.31	2.155	1.13	9.26917	17.6255	16.0717	10.8581	80.9784
Tibet	10	basal	85	0.6875	3.85	1.925	0.57	4.91	2.455	1.13	8.13725	31.1624	26.1088	12.3863	131.728
Tibet	11	basal	85	0.767857	3.985	1.9925	0.67	4.48	2.24	1.26	9.97638	18.6851	19.049	11.0013	93.5554
Tibet	12	basal	85	0.755725	4.7	2.35	0.72	4.685	2.3425	1.22	18.4089	16.8158	22.4018	13.7744	131.728
Tibet	13	basal	85	0.780303	4.655	2.3275	0.73	4.815	2.4075	1.32	17.9337	15.3492	25.2864	11.2602	118.268
Tibet	14	basal	85	0.771429	3.825	1.9125	0.68	3.89	1.945	0.9	8.69508	19.0732	10.3034	16.3694	86.7153
Tibet	15	basal	85	0.752294	4.26	2.13	0.55	4.59	2.295	1.26	11.2716	20.4729	20.8869	11.904	108.339
Tibet	1	middle	85	0.765306	4.39	2.195	0.48	5.41	2.705	1.27	11.4374	19.7755	38.7189	7.19887	103.043
Tibet	2	middle	85	0.770642	4.45	2.225	0.45	5.74	2.87	1.64	11.4529	21.9477	51.4889	6.29712	112.973
Tibet	3	middle	85	0.781818	3.51	1.755	0.31	4.35	2.175	1.14	4.02651	21.735	16.675	6.50436	49.8668
Tibet	4	middle	85	0.75	4.105	2.0525	0.39	4.975	2.4875	1.32	7.93891	15.0031	28.6114	5.04525	58.0309
Tibet	5	middle	85	0.7625	4.48	2.24	0.42	5.405	2.7025	1.08	11.156	14.576	36.4512	5.38211	72.5937
Tibet	6	middle	85	0.712766	4.19	2.095	0.38	6.15	3.075	1.38	8.33522	28.2285	63.7387	5.4183	112.311
Tibet	7	middle	85	0.73494	3.795	1.8975	0.34	5.39	2.695	1.18	5.55992	27.7118	37.2934	5.86783	81.1991
Tibet	8	middle	85	0.732143	4.28	2.14	0.37	4.89	2.445	1.35	8.76322	11.0461	26.9385	4.10547	45.2332
Tibet	9	middle	85	0.769231	3.83	1.915	0.37	4.835	2.4175	1.6	6.08735	19.0887	26.4752	5.54068	60.6786
Tibet	10	middle	85	0.689189	4.275	2.1375	0.36	5.38	2.69	1.3	8.55489	25.9666	38.1924	7.31979	103.926
Tibet	11	middle	85	0.766667	4.14	2.07	0.39	5.37	2.685	1.37	8.16376	21.9315	38.4709	6.03672	86.4947
Tibet	12	middle	85	0.795455	4.58	2.29	0.42	5.605	2.8025	1.33	11.9948	13.0168	44.7552	4.26937	68.1807
Tibet	13	middle	85	0.777778	4.765	2.3825	0.42	5.735	2.8675	1.46	13.6558	13.9741	50.0187	4.59177	80.0958
Tibet	14	middle	85	0.708333	4.145	2.0725	0.38	4.51	2.255	1.1	8.04526	11.0271	18.9107	5.10439	42.806
Tibet	15	middle	85	0.758065	3.5	1.75	0.34	4.375	2.1875	0.94	4.26186	24.3722	16.0816	8.07371	59.3547
Tibet	1	upper	85	0.7875	3.915	1.9575	0.43	4.78	2.39	1.38	7.25602	16.7863	24.8088	5.99439	62.2232
Tibet	2	upper	85	0.7875	4.015	2.0075	0.43	4.95	2.475	1.7	7.89222	17.006	29.1874	5.66925	66.8568
Tibet	3	upper	85	0.780488	3.11	1.555	0.29	3.88	1.94	1.47	2.58092	20.6059	11.0866	5.98465	34.2007
Tibet	4	upper	85	0.755102	3.675	1.8375	0.36	4.21	2.105	1.19	5.2108	12.5271	14.87	5.02888	35.5246
Tibet	5	upper	85	0.758621	3.92	1.96	0.37	4.65	2.325	1.37	6.57111	14.874	22.2967	5.1999	49.8668
Tibet	6	upper	85	0.724638	3.86	1.93	0.37	5.01	2.505	1.11	6.24586	19.1591	27.9515	5.55664	62.0025
Tibet	7	upper	85	0.758065	3.475	1.7375	0.32	4.645	2.3225	1.3	3.98706	21.0581	21.9929	5.10294	48.3223
Tibet	8	upper	85	0.770833	3.785	1.8925	0.39	4.505	2.2525	1.19	6.07208	11.5534	19.2176	4.34489	37.0691
Tibet	9	upper	85	0.784314	3.365	1.6825	0.39	4.06	2.03	1.07	4.1019	13.2137	12.6704	5.16133	32.2148
Tibet	10	upper	85	0.706897	3.92	1.96	0.33	4.86	2.43	1.21	6.0466	18.0954	25.6452	5.28961	55.8244
Tibet	11	upper	85	0.764706	3.66	1.83	0.39	4.565	2.2825	1.4	5.43128	17.3224	20.841	5.63057	51.4114
Tibet	12	upper	85	0.787879	4.125	2.0625	0.37	4.78	2.39	1.06	7.76762	11.2489	23.1685	4.37023	42.3647
Tibet	13	upper	85	0.758621	4.235	2.1175	0.37	5.205	2.6025	1.52	8.46588	14.0181	34.9506	4.17324	56.045
Tibet	14	upper	85	0.772727	3.74	1.87	0.32	4.165	2.0825	1.16	5.07077	9.92729	14.2029	3.94704	26.9193
Tibet	15	upper	85	0.744681	3.09	1.545	0.31	3.695	1.8475	1.03	2.64803	22.2718	8.79935	8.01462	38.1724
Tibet	1	basal	88	0.740157	4.255	2.1275	0.73	4.485	2.2425	1.22	13.0948	19.3584	19.0033	14.0605	119.151
Tibet	2	basal	88	0.763359	4.375	2.1875	0.78	4.415	2.2075	0.95	14.9015	17.5558	16.6867	15.821	119.592
Tibet	3	basal	88	0.787234	4.285	2.1425	0.61	4.64	2.32	0.92	12.217	19.9281	19.736	13.3579	113.635
Tibet	4	basal	88	0.702479	4.08	2.04	0.85	4.395	2.1975	1.22	12.0273	22.605	17.5979	16.6421	133.272
Tibet	5	basal	88	0.709302	3.985	1.9925	0.62	4.415	2.2075	1.19	9.59192	20.0298	17.8088	11.9523	96.4239
Tibet	6	basal	88	0.777778	3.635	1.8175	0.45	4.02	2.01	0.99	5.82351	21.8988	11.9694	11.7829	70.1666
Tibet	7	basal	88	0.594595	4.345	2.1725	0.75	4.265	2.1325	1.31	14.2797	20.5444	15.8828	18.1308	135.038
Tibet	8	basal	88	0.804348	4.305	2.1525	0.65	4.02	2.01	1.02	12.8575	10.1583	12.0651	10.1088	60.6786
Tibet	9	basal	88	0.761062	4.175	2.0875	0.78	4.38	2.19	1.21	12.6187	15.2578	17.3418	11.6474	92.2315
Tibet	10	basal	88	0.713235	4.58	2.29	0.74	4.745	2.3725	1.31	17.0656	14.0049	23.8828	10.3678	104.367
Tibet	11	basal	88	0.692308	3.845	1.9225	0.7	4.005	2.0025	1.24	8.97468	17.2994	12.3638	13.0799	80.7578
Tibet	12	basal	88	0.742857	4.23	2.115	0.62	4.33	2.165	1.18	11.7923	19.5894	16.5159	14.3174	109.222
Tibet	13	basal	88	0.583333	3.82	1.91	0.53	3.74	1.87	0.91	7.60414	17.2918	8.93702	14.4048	68.8427
Tibet	14	basal	88	0.754902	4.245	2.1225	0.73	4.515	2.2575	0.95	12.9867	15.7232	18.1032	11.9967	96.2032
Tibet	15	basal	88	0.744	4.52	2.26	0.78	4.5	2.25	1.27	16.7209	18.8183	19.4045	16.1441	139.23
Tibet	1	middle	88	0.758242	4.44	2.22	0.47	5.3	2.65	1.45	11.7105	17.3592	37.1037	6.54003	91.5696
Tibet	2	middle	88	0.724138	4.96	2.48	0.47	5.92	2.96	1.48	16.89	13.9962	56.5234	4.99172	95.3206
Tibet	3	middle	88	0.786667	3.88	1.94	0.35	5.09	2.545	1.09	6.10521	22.0158	29.4289	5.99165	69.284
Tibet	4	middle	88	0.747253	4.19	2.095	0.45	5.43	2.715	1.24	9.37842	19.0752	38.957	5.95111	85.3914
Tibet	5	middle	88	0.658537	3.87	1.935	0.35	4.765	2.3825	1.19	6.05381	17.8433	23.7176	5.60771	55.8244
Tibet	6	middle	88	0.738095	3.415	1.7075	0.29	4.01	2.005	0.95	3.50536	19.7765	11.7195	6.94584	40.5995
Tibet	7	middle	88	0.743243	4.455	2.2275	0.4	5.195	2.5975	1.61	10.5754	15.5693	35.0061	5.48479	73.9176
Tibet	8	middle	88	0.75	3.985	1.9925	0.36	4.205	2.1025	1.17	6.80062	10.9901	14.7535	5.34556	37.5104
Tibet	9	middle	88	0.765625	4.175	2.0875	0.45	4.61	2.305	1.24	9.26709	12.3761	21.16	5.98491	54.9418
Tibet	10	middle	88	0.736264	4.39	2.195	0.39	5.515	2.7575	1.32	9.89495	21.7813	42.0564	6.43794	98.1891
Tibet	11	middle	88	0.764706	3.595	1.7975	0.37	4.38	2.19	1.34	4.93776	19.5989	17.6562	6.6779	53.8385
Tibet	12	middle	88	0.701754	4.16	2.08	0.39	5.075	2.5375	1.5	8.29414	11.5096	31.6522	3.67933	45.8951
Tibet	13	middle	88	0.575758	3.86	1.93	0.34	4.43	2.215	1.01	5.8776	9.34653	17.2494	3.65504	28.4638
Tibet	14	middle	88	0.789474	4.155	2.0775	0.4	5	2.5	1.37	8.41105	16.3499	29.399	5.629	66.1949
Tibet	15	middle	88	0.743902	4.65	2.325	0.42	5.615	2.8075	1.51	12.6064	18.109	46.5683	5.9196	98.1891
Tibet	1	upper	88
Tibet	2	upper	88	0.753425	4.42	2.21	0.45	5.165	2.5825	1.37	11.1992	7.01024	33.2367	2.76027	35.5246
Tibet	3	upper	88	0.773585	3.415	1.7075	0.36	4.43	2.215	1.39	4.08682	16.594	18.5415	4.74465	39.7169
Tibet	4	upper	88	0.728571	3.79	1.895	0.41	4.61	2.305	1.31	6.30867	14.5813	21.4006	5.22843	48.5429
Tibet	5	upper	88	0.657143	3.73	1.865	0.29	4.41	2.205	1.41	4.66884	13.1329	18.2525	3.97169	32.8768
Tibet	6	upper	88	0.764706	2.915	1.4575	0.26	3.63	1.815	0.86	1.92918	22.0046	7.86979	6.71724	29.1258
Tibet	7	upper	88	0.737705	3.96	1.98	0.42	4.725	2.3625	1.25	7.41976	11.1286	23.2637	4.23504	41.7028
Tibet	8	upper	88	0.71875	3.495	1.7475	0.29	3.43	1.715	1.1	3.77993	7.0386	6.68197	3.90762	15.2248
Tibet	9	upper	88	0.792453	3.82	1.91	0.39	4.22	2.11	1.31	6.26016	7.94389	15.2458	3.60343	26.0367
Tibet	10	upper	88	0.75	3.905	1.9525	0.39	4.745	2.3725	1.57	6.73309	14.6526	24.5579	4.88149	50.5288
Tibet	11	upper	88	0.764706	3.15	1.575	0.37	3.865	1.9325	1.31	3.17703	16.5173	10.8359	5.942	33.3181
Tibet	12	upper	88
Tibet	13	upper	88
Tibet	14	upper	88	0.75	3.69	1.845	0.41	4.41	2.205	1.38	5.7703	10.3709	18.2024	3.92916	32.4355
Tibet	15	upper	88
Tibet	1	basal	92	0.0606061	3.87	1.935	0.55	3.615	1.8075	0.85	8.12073	39.0115	7.72292	38.3181	163.722
Tibet	2	basal	92	0.145833	4.165	2.0825	0.55	4.185	2.0925	1.02	10.4396	42.3866	14.0183	31.7175	212.486
Tibet	3	basal	92	0.0555556	3.97	1.985	0.54	3.775	1.8875	0.94	8.76938	54.1907	9.33568	48.4032	239.405
Tibet	4	basal	92	0.0909091	4.79	2.395	0.51	4.985	2.4925	1.03	15.9252	37.2321	26.72	23.0938	247.569
Tibet	5	basal	92	0.0882353	4.02	2.01	0.59	3.82	1.91	1.07	9.62626	40.0831	10.0615	36.4411	191.965
Tibet	6	basal	92	0.0930233	3.545	1.7725	0.66	3.71	1.855	0.94	6.54931	54.4017	8.74911	42.6189	201.012
Tibet	7	basal	92	0.142857	3.56	1.78	0.46	3.795	1.8975	0.9	5.49999	54.0577	9.40405	33.7028	167.032
Tibet	8	basal	92	0.1	3.915	1.9575	0.6	3.86	1.93	1.11	8.86464	43.0234	10.5422	35.6689	194.834
Tibet	9	basal	92	0.107143	3.56	1.78	0.41	3.455	1.7275	1.04	5.11766	33.3075	6.81913	24.2595	95.7619
Tibet	10	basal	92	0.0882353	4.37	2.185	0.62	3.755	1.8775	1.07	13.1904	26.1704	9.42516	31.4708	157.985
Tibet	11	basal	92	0.114286	4.155	2.0775	0.59	3.875	1.9375	1.15	10.7851	49.6434	10.7656	46.3819	257.719
Tibet	12	basal	92	0.09375	4	2	0.53	3.375	1.6875	1.07	8.89896	25.7868	6.25472	30.9558	114.738
Tibet	13	basal	92	0.0714286	3.66	1.83	0.48	3.34	1.67	0.88	6.19964	39.8602	5.80288	38.8622	135.038
Tibet	14	basal	92	0.105263	4.18	2.09	0.5	3.715	1.8575	0.83	9.96592	39.4713	8.47444	41.2544	188.214
Tibet	15	basal	92	0.09375	3.63	1.815	0.5	3.46	1.73	0.92	6.17456	48.1257	6.69708	42.2929	163.722
Tibet	1	middle	92	0.0833333	3.62	1.81	0.33	3.155	1.5775	0.8	4.66132	38.6411	4.5767	34.3002	99.513
Tibet	2	middle	92	0.0689655	3.69	1.845	0.38	3.36	1.68	0.78	5.48295	34.8224	5.74114	30.2822	103.485
Tibet	3	middle	92	0.0952381	3.81	1.905	0.45	3.19	1.595	0.86	6.82356	32.7101	4.85393	38.5003	117.165
Tibet	4	middle	92	0.136364	3.725	1.8625	0.42	3.885	1.9425	1.11	6.05036	32.3315	10.8051	18.8817	105.029
Tibet	5	middle	92	0.0869565	3.76	1.88	0.35	3.26	1.63	0.96	5.50735	43.0839	5.38595	38.1966	126.212
Tibet	6	middle	92	0.0833333	3.7	1.85	0.45	3.455	1.7275	0.81	6.18258	42.1236	6.43802	37.7737	140.774
Tibet	7	middle	92	0.157895	3.49	1.745	0.39	3.275	1.6375	0.6	4.63478	35.3899	4.73696	32.4933	93.9967
Tibet	8	middle	92	0.0454545	3.64	1.82	0.34	2.99	1.495	0.92	4.84916	36.6042	3.83747	37.9945	97.5271
Tibet	9	middle	92	0.105263	3.08	1.54	0.26	2.775	1.3875	0.84	2.30917	58.8609	2.84029	43.1155	88.2599
Tibet	10	middle	92	0.105263	3.345	1.6725	0.28	2.74	1.37	0.81	3.19241	28.0903	2.68952	27.3121	53.6179
Tibet	11	middle	92	0.1	3.69	1.845	0.36	3.115	1.5575	0.9	5.28131	37.231	4.47492	37.0931	106.574
Tibet	12	middle	92	0.0952381	3.77	1.885	0.36	3.145	1.5725	0.85	5.66812	29.6454	4.58832	30.5507	89.1424
Tibet	13	middle	92	0.0909091	3.135	1.5675	0.28	2.905	1.4525	0.76	2.58341	59.9784	3.31524	43.3094	98.851
Tibet	14	middle	92	0.111111	3.775	1.8875	0.39	3.725	1.8625	0.91	6.01904	42.2078	8.80447	28.4725	134.596
Tibet	15	middle	92	0	3.135	1.5675	0.37	2.98	1.49	0.85	3.12647	38.3871	3.73934	30.5087	76.5654
Tibet	1	upper	92	0.136364	3.395	1.6975	0.31	2.71	1.355	0.88	3.61036	23.9648	2.60759	26.486	50.9701
Tibet	2	upper	92	0.115385	3.65	1.825	0.36	2.965	1.4825	0.83	5.09471	21.4989	3.65138	24.3674	60.0167
Tibet	3	upper	92	0	3.435	1.7175	0.3	2.565	1.2825	0.76	3.66313	17.2768	2.06627	22.8713	36.8485
Tibet	4	upper	92	0.0666667	3.245	1.6225	0.37	2.965	1.4825	0.76	3.51002	33.4543	3.57974	29.9723	72.3731
Tibet	5	upper	92	0.0625	3.095	1.5475	0.31	2.85	1.425	0.85	2.66223	33.0909	3.15269	25.731	56.9276
Tibet	6	upper	92	0.05	3.35	1.675	0.51	3.075	1.5375	0.82	4.73554	24.9746	4.1807	25.9669	70.6079
Tibet	7	upper	92	0	3.19	1.595	0.3	2.67	1.335	0.85	2.87428	37.4676	2.45122	36.7725	67.5188
Tibet	8	upper	92	0	3.045	1.5225	0.28	2.505	1.2525	0.8	2.3482	33.4767	1.89993	34.0375	51.632
Tibet	9	upper	92
Tibet	10	upper	92
Tibet	11	upper	92
Tibet	12	upper	92	0.133333
Tibet	13	upper	92	0.125	2.93	1.465	0.33	2.245	1.1225	0.71	2.31438	27.3755	1.22417	39.6555	43.2473
Tibet	14	upper	92	0.125	3.55	1.775	0.34	2.905	1.4525	0.85	4.4658	30.2567	3.39237	32.5938	76.1241
Tibet	15	upper	92	0.25	3.06	1.53	0.36	2.745	1.3725	0.8	2.83209	20.6222	2.70264	19.3853	38.1724
